# Supplementary material for: Preclinical Application of Computer-Aided High-Frequency Ultrasound (HFUS) Imaging: A Preliminary Report on the In Vivo Characterization of Hepatic Steatosis Progression in Mouse Models
Source: J Imaging. 2025 Oct 17;11(10):369. doi: 10.3390/jimaging11100369 (PMC12565216; doi:10.3390/jimaging11100369)
Supplement: Supplementary file 1 [file jimaging-11-00369-s001.zip]

Archive with 1 entries (1 files):
- jimaging-3867707-supplementary.xlsx
