# Supplementary material for: Preclinical Application of Computer-Aided High-Frequency Ultrasound (HFUS) Imaging: A Preliminary Report on the In Vivo Characterization of Hepatic Steatosis Progression in Mouse Models
Source: J Imaging. 2025 Oct 17;11(10):369. doi: 10.3390/jimaging11100369 (PMC12565216; doi:10.3390/jimaging11100369)
Supplement: Supplementary file 1 [file jimaging-11-00369-s001.zip › jimaging-3867707-supplementary.xlsx]

## Sheet: SSS (%area)
MouseID	Age	Genotype	Diet	ExpDate	ID	macrovesicular	microvescicular	hypertrophy	SSS (% A)
WT M9	24	WT	SD	2023	WT M92023	0	0	0	0
WT M10	24	WT	SD	2023	WT M102023	0	0	0	0
WT M11	24	WT	SD	2023	WT M112023	0	0	0	0
WT M13	24	WT	SD	2023	WT M132023	0	0	0	0
WT M14	24	WT	SD	2023	WT M142023	0	0	0	0
WT M15	24	WT	SD	2023	WT M152023	0	0	0	0
WT M16	24	WT	SD	2023	WT M162023	0	0	0	0
KO M1	24	KO	SD	2023	KO M12023	0	0	0	0
KO M2	24	KO	SD	2023	KO M22023	0	0	0	0
KO M3	24	KO	SD	2023	KO M32023	0	0	0	0
KO M4	24	KO	SD	2023	KO M42023	0	0.173636	0	0.173636
KO M5	24	KO	SD	2023	KO M52023	0	0.560893	0	0.560893
KO M6	24	KO	SD	2023	KO M62023	0	0.157768	0	0.157768
KO M7	24	KO	SD	2023	KO M7 2023	0	0	0	0
WT MT1 (G1T1)	24	WT	WD	2022	WT MT1 (G1T1)2022	0.00236669	0	0	0.00236669
WT MT2 (G1T2)	24	WT	WD	2022	WT MT2 (G1T2)2022	0.0232348	0	0	0.0232348
WT MT3 (G1T3)	24	WT	WD	2022	WT MT3 (G1T3)2022	0.128582	0	0	0.128582
WT MT4 (G1T4)	24	WT	WD	2022	WT MT4 (G1T4)2022	0.00197109	0	0	0.00197109
WT MT5 (G2T5)	24	WT	WD	2022	WT MT5 (G2T5)2022	0.0156652	0	0	0.0156652
WT MT6 (G2T6)	24	WT	WD	2022	WT MT6 (G2T6)2022	0.220612	0.326842	0.136866	0.68432
WT MT7 (G2T7)	24	WT	WD	2022	WT MT7 (G2T7)2022	0.0394183	0.0183958	0.0398226	0.0976367
WT MT8 (G2T8)	24	WT	WD	2022	WT MT8 (G2T8)2022	0.0147815	0	0	0.0147815
KO MT9 (6.7- 27/4/22)	24	KO	WD	2022	KO MT9 (6.7- 27/4/22)2022	0.0288007	0.0128968	0.00214267	0.0438401
KO MT10 (6.8- 27/4/22)	24	KO	WD	2022	KO MT10 (6.8- 27/4/22)2022	0.111628	0.311858	0.0372594	0.460745
KO MT11 (6.9- 27/4/22)	24	KO	WD	2022	KO MT11 (6.9- 27/4/22)2022	0.0301143	0.0879927	0.0116552	0.129762
KO MT12 ( 7.5- 29/4/22)	24	KO	WD	2022	KO MT12 ( 7.5- 29/4/22)2022	0.126688	0.475534	0	0.602222
KO MT13 ( 7.6- 29/4/22)	24	KO	WD	2022	KO MT13 ( 7.6- 29/4/22)2022	0.0425493	0.510056	0.00912934	0.561735
KO MT14 ( 8.5- 03/5/22)	24	KO	WD	2022	KO MT14 ( 8.5- 03/5/22)2022	0.0462941	0.403634	0.137627	0.587554
KO MT15 ( 8.7- 03/4/22)	24	KO	WD	2022	KO MT15 ( 8.7- 03/4/22)2022	0.189951	0.321797	0.109369	0.621117
WT MT9	24	WT	WD	2024	WT MT9 2024	0	0.0343824	0	0.0343824
WT MT10	24	WT	WD	2024	WT MT10 2024	0	0.00527881	0	0.00527881
WT MT11	24	WT	WD	2024	WT MT11 2024	0	0	0	0
WT MT12	24	WT	WD	2024	WT MT12 2024	0.0550075	0.0922955	0	0.147303
WT MT13	24	WT	WD	2024	WT MT13 2024	0.0121533	0.0181022	0	0.0302554
WT MT14	24	WT	WD	2024	WT MT14 2024	0.040649	0.0853929	0.0118195	0.137861
WT MT15	24	WT	WD	2024	WT MT15 2024	0.0466843	0.0130429	0	0.0597271
WT MT16	24	WT	WD	2024	WT MT16 2024	0.0361147	0.0565645	0.0166631	0.109342
KO MT1	24	KO	WD	2024	KO MT1 2024	0.222066	0.259062	0.142541	0.623669
KO MT2	24	KO	WD	2024	KO MT22024	0.0976139	0.31962	0.278339	0.695573
KO MT3	24	KO	WD	2024	KO MT32024	0.0101019	0.285213	0.206599	0.501914
KO MT4	24	KO	WD	2024	KO MT42024	0.143038	0.184484	0.165573	0.493095
KO MT5	24	KO	WD	2024	KO MT52024	0.0118675	0.18886	0.0290187	0.229746
KO MT6	24	KO	WD	2024	KO MT62024	0.0972603	0.0287604	0.159261	0.285282
KO MT7	24	KO	WD	2024	KO MT72024	0.00167636	0.0162712	0.00619211	0.0241397
KO MT8	24	KO	WD	2024	KO MT82024	0.0877383	0.159826	0.227526	0.47509

## Sheet: SSS-CUS scoring
						Histology				HFUS
MouseID	Age	Genotype	Diet	ExpDate	ID	macrovesicular	microvescicular	hypertrophy	SSS	Echostructure	Echogenicity	Ascites	CUS score
WT M9	24	WT	SD	2023	WT M92023	0	0	0	0	0	0	0	0
WT M10	24	WT	SD	2023	WT M102023	0	0	0	0	0	0	0	0
WT M11	24	WT	SD	2023	WT M112023	0	0	0	0	1	0	0	1
WT M13	24	WT	SD	2023	WT M132023	0	0	0	0	0	0	0	0
WT M14	24	WT	SD	2023	WT M142023	0	0	0	0	0	0	0	0
WT M15	24	WT	SD	2023	WT M152023	0	0	0	0	0	0	0	0
WT M16	24	WT	SD	2023	WT M162023	0	0	0	0	0	0	0	0
KO M1	24	KO	SD	2023	KO M12023	0	0	0	0	0	0	0	0
KO M2	24	KO	SD	2023	KO M22023	0	0	0	0	1	0	0	1
KO M3	24	KO	SD	2023	KO M32023	0	0	0	0	0	0	0	0
KO M4	24	KO	SD	2023	KO M42023	0	2	0	2	1	1	0	2
KO M5	24	KO	SD	2023	KO M52023	0	3	0	3	1	1	0	2
KO M6	24	KO	SD	2023	KO M62023	0	2	0	2	1	0	0	1
KO M7	24	KO	SD	2023	KO M7 2023	0	0	0	0	0	0	0	0
WT MT1 (G1T1)	24	WT	WD	2022	WT MT1 (G1T1)2022	0	0	0	0	1	0	0	1
WT MT2 (G1T2)	24	WT	WD	2022	WT MT2 (G1T2)2022	1	0	0	1	1	0	0	1
WT MT3 (G1T3)	24	WT	WD	2022	WT MT3 (G1T3)2022	2	0	0	2	1	1	0	2
WT MT4 (G1T4)	24	WT	WD	2022	WT MT4 (G1T4)2022	0	0	0	0	1	0	0	1
WT MT5 (G2T5)	24	WT	WD	2022	WT MT5 (G2T5)2022	1	0	0	1	1	0	0	1
WT MT6 (G2T6)	24	WT	WD	2022	WT MT6 (G2T6)2022	2	3	2	7	3	2	0	5
WT MT7 (G2T7)	24	WT	WD	2022	WT MT7 (G2T7)2022	1	1	1	3	2	2	0	4
WT MT8 (G2T8)	24	WT	WD	2022	WT MT8 (G2T8)2022	1	0	0	1	1	0	0	1
KO MT9 (6.7- 27/4/22)	24	KO	WD	2022	KO MT9 (6.7- 27/4/22)2022	1	1	0	2	2	1	0	3
KO MT10 (6.8- 27/4/22)	24	KO	WD	2022	KO MT10 (6.8- 27/4/22)2022	2	3	1	6	3	2	0	5
KO MT11 (6.9- 27/4/22)	24	KO	WD	2022	KO MT11 (6.9- 27/4/22)2022	1	1	1	3	2	1	0	3
KO MT12 ( 7.5- 29/4/22)	24	KO	WD	2022	KO MT12 ( 7.5- 29/4/22)2022	2	3	0	5	2	1	0	3
KO MT13 ( 7.6- 29/4/22)	24	KO	WD	2022	KO MT13 ( 7.6- 29/4/22)2022	0	2	0	2	2	2	0	4
KO MT14 ( 8.5- 03/5/22)	24	KO	WD	2022	KO MT14 ( 8.5- 03/5/22)2022	1	3	2	6	2	2	0	4
KO MT15 ( 8.7- 03/4/22)	24	KO	WD	2022	KO MT15 ( 8.7- 03/4/22)2022	2	3	2	7	2	1	0	3
WT MT9	24	WT	WD	2024	WT MT9 2024	0	1	0	1	1	1	0	2
WT MT10	24	WT	WD	2024	WT MT10 2024	0	0	0	0	1	0	0	1
WT MT11	24	WT	WD	2024	WT MT11 2024	0	0	0	0	1	0	0	1
WT MT12	24	WT	WD	2024	WT MT12 2024	1	1	0	2	1	1	0	2
WT MT13	24	WT	WD	2024	WT MT13 2024	1	1	0	2	1	1	0	2
WT MT14	24	WT	WD	2024	WT MT14 2024	1	1	1	3	1	1	0	2
WT MT15	24	WT	WD	2024	WT MT15 2024	1	1	0	2	1	0	0	1
WT MT16	24	WT	WD	2024	WT MT16 2024	1	1	1	3	1	1	0	2
KO MT1	24	KO	WD	2024	KO MT1 2024	2	2	2	6	2	2	0	4
KO MT2	24	KO	WD	2024	KO MT22024	1	3	2	6	2	2	0	4
KO MT3	24	KO	WD	2024	KO MT32024	1	2	2	5	2	2	0	4
KO MT4	24	KO	WD	2024	KO MT42024	1	1	1	3	2	2	0	4
KO MT5	24	KO	WD	2024	KO MT52024	1	2	1	4	2	1	0	3
KO MT6	24	KO	WD	2024	KO MT62024	1	1	2	4	3	2	0	5
KO MT7	24	KO	WD	2024	KO MT72024	0	1	0	1	1	0	0	1
KO MT8	24	KO	WD	2024	KO MT82024	1	2	2	5	3	2	0	5

## Sheet: HI inflammation-fibrosis
						fibrosis	inflammation (n°foci/slide)
MouseID	Age	Genotype	Diet	ExpDate	ID
WT M9	24	WT	SD	2023	WT M92023	absent	0
WT M10	24	WT	SD	2023	WT M102023	absent	0
WT M11	24	WT	SD	2023	WT M112023	absent	0
WT M13	24	WT	SD	2023	WT M132023	absent	0
WT M14	24	WT	SD	2023	WT M142023	absent	0
WT M15	24	WT	SD	2023	WT M152023	absent	0
WT M16	24	WT	SD	2023	WT M162023	absent	0
KO M1	24	KO	SD	2023	KO M12023	absent	0
KO M2	24	KO	SD	2023	KO M22023	absent	0
KO M3	24	KO	SD	2023	KO M32023	absent	0
KO M4	24	KO	SD	2023	KO M42023	absent	0
KO M5	24	KO	SD	2023	KO M52023	absent	0
KO M6	24	KO	SD	2023	KO M62023	absent	0
KO M7	24	KO	SD	2023	KO M7 2023	absent	0
WT MT1 (G1T1)	24	WT	WD	2022	WT MT1 (G1T1)2022	absent	0
WT MT2 (G1T2)	24	WT	WD	2022	WT MT2 (G1T2)2022	absent	0
WT MT3 (G1T3)	24	WT	WD	2022	WT MT3 (G1T3)2022	absent	2
WT MT4 (G1T4)	24	WT	WD	2022	WT MT4 (G1T4)2022	absent	0
WT MT5 (G2T5)	24	WT	WD	2022	WT MT5 (G2T5)2022	absent	0
WT MT6 (G2T6)	24	WT	WD	2022	WT MT6 (G2T6)2022	mild	0
WT MT7 (G2T7)	24	WT	WD	2022	WT MT7 (G2T7)2022	mild	10
WT MT8 (G2T8)	24	WT	WD	2022	WT MT8 (G2T8)2022	absent	4
KO MT9 (6.7- 27/4/22)	24	KO	WD	2022	KO MT9 (6.7- 27/4/22)2022	absent	1
KO MT10 (6.8- 27/4/22)	24	KO	WD	2022	KO MT10 (6.8- 27/4/22)2022	mild	1
KO MT11 (6.9- 27/4/22)	24	KO	WD	2022	KO MT11 (6.9- 27/4/22)2022	mild	0
KO MT12 ( 7.5- 29/4/22)	24	KO	WD	2022	KO MT12 ( 7.5- 29/4/22)2022	absent	0
KO MT13 ( 7.6- 29/4/22)	24	KO	WD	2022	KO MT13 ( 7.6- 29/4/22)2022	mild	3
KO MT14 ( 8.5- 03/5/22)	24	KO	WD	2022	KO MT14 ( 8.5- 03/5/22)2022	mild	4
KO MT15 ( 8.7- 03/4/22)	24	KO	WD	2022	KO MT15 ( 8.7- 03/4/22)2022	mild	1
WT MT9	24	WT	WD	2024	WT MT9 2024	absent	0
WT MT10	24	WT	WD	2024	WT MT10 2024	absent	1
WT MT11	24	WT	WD	2024	WT MT11 2024	absent	2
WT MT12	24	WT	WD	2024	WT MT12 2024	absent	5
WT MT13	24	WT	WD	2024	WT MT13 2024	absent	5
WT MT14	24	WT	WD	2024	WT MT14 2024	absent	2
WT MT15	24	WT	WD	2024	WT MT15 2024	mild	1
WT MT16	24	WT	WD	2024	WT MT16 2024	mild	6
KO MT1	24	KO	WD	2024	KO MT1 2024	mild	4
KO MT2	24	KO	WD	2024	KO MT22024	moderate	2
KO MT3	24	KO	WD	2024	KO MT32024	mild	1
KO MT4	24	KO	WD	2024	KO MT42024	moderate	10
KO MT5	24	KO	WD	2024	KO MT52024	mild	2
KO MT6	24	KO	WD	2024	KO MT62024	moderate	3
KO MT7	24	KO	WD	2024	KO MT72024	mild	2
KO MT8	24	KO	WD	2024	KO MT82024	mild	3
